# Supplementary material for: Expression and Site-Specific Biotinylation of Human Cytosolic 5′-Nucleotidase 1A in Escherichia coli
Source: Methods Protoc. 2025 Jun 18;8(3):66. doi: 10.3390/mps8030066 (PMC12195718; doi:10.3390/mps8030066)
Supplement: Supplementary file 1 [file mps-08-00066-s001.zip]

Archive with 1 entries (1 files):
- mps-3636047-supplementary.pdf
